# Supplementary material for: Effect of Pore Filling on Properties of Nanocomposites LiClO4–MIL–101(Cr) with High Ionic Conductivity
Source: Nanomaterials (Basel). 2022 Sep 20;12(19):3263. doi: 10.3390/nano12193263 (PMC9565636; doi:10.3390/nano12193263)
Supplement: Supplementary file 1 [file nanomaterials-12-03263-s001.zip]

Archive with 1 entries (1 files):
- nanomaterials-1916643-supplementary.pdf
